# Supplementary material for: IgG3 enhances neutralization potency and Fc effector function of an HIV V2-specific broadly neutralizing antibody
Source: PLoS Pathog. 2019 Dec 16;15(12):e1008064. doi: 10.1371/journal.ppat.1008064 (PMC6936867; doi:10.1371/journal.ppat.1008064)
Supplement: S1 Table — IC50 and fold differences of bNAbs (A) CAP256.25 and (B) CAP256.29 IgG1 and IgG3 allelic variants. (XLSX) [file ppat.1008064.s007.xlsx]

## Sheet: Sheet1
			CAP256.25												CAP256.29
			IC50 in μg/ml					Fold difference from IgG							IC50 in μg/ml					Fold difference from IgG
Fold	Clade	Viruses	IgG1	IgG3*01	IgG3*01m	IgG3*17		IgG3*01	IgG3*01m	IgG3*17		Fold	Clade	Viruses	IgG1	IgG3*01	IgG3*01m	IgG3*17		IgG3*01	IgG3*01m	IgG3*17
>10	C	CAP256 PI	1.21178	0.0487167	0.0705933	0.113827		24.8741	17.1657	10.6459		>10	B	AC10.29	19.9174	0.3043	0.498925	0.287145		65.4532	39.9206	69.3635
	C	CAP8.6F	0.135483	0.00674667	0.00879	0.0202833		20.0815	15.4133	6.67954			A	Q842.d12	2.80268	0.07645	0.10195	0.28657		36.6603	27.4907	9.78009
	C	CA146.H3.3	0.0207967	0.00153	0.00278667	0.00258		13.5926	7.46292	8.06072			C	CAP45.G3	0.0180067	0.00112333	0.00212667	0.00218667		16.0297	8.46708	8.23476
													C	CAP256 PI	65.6413	5.48838	4.51309	4.56566		11.9601	14.5446	14.3772
5 - 10	C	ZM249.1	0.00887111	0.000954286	0.0025625	0.0025325		9.29607	3.4619	3.50291			A	Q461.e2	2.74369	0.25386	0.12602	0.19557		10.8079	21.7718	14.0292
	C	96ZM651.02	1.02709	0.111343	0.310517	0.23846		9.22453	3.30768	4.30718			C	Du156.12	0.40453	0.069765	0.06506	0.041045		5.79847	6.2178	9.85577
	C	CAP85.9	120.586	15.2437	47.3978	49.3651		7.91054	2.54413	2.44274
	B	THRO4156.18	9.05033	1.20855	1.06912	1.73599		7.48856	8.46521	5.21334		3 - 10	B	PVO.04	2.97319	0.36981	0.423575	0.330095		8.03979	7.01928	9.00708
	C	CAP84.32	0.210833	0.03431	0.0450733	0.0821367		6.14495	4.67756	2.56686			A	Q23.17	0.0119167	0.00189667	0.00200333	0.00344667		6.28295	5.94842	3.45745
	B	AC10.29	0.11573	0.0199367	0.0396767	0.02734		5.80488	2.91683	4.23299			C	CAP244.D3	117.675	23.4568	94.7883	80.1335		5.01666	1.24145	1.46849
	B	PVO.04	0.052405	0.00921	0.071455	0.05005		5.69001	0.733399	1.04705			B	BG505.W6M.C2	0.20936	0.045255	0.040265	0.040725		4.62623	5.19955	5.14082
													C	ZM249.1	0.093	0.0218767	0.01997	0.0121433		4.2511	4.65699	7.65852
3 - 5	C	CAP244.D3	192.539	44.0821	69.0928	164.49		4.36774	2.78667	1.17052			C	ZM197.7	0.237363	0.0707567	0.0687433	0.05076		3.35464	3.45289	4.67619
	C	Du172.17	131.643	32.6471	37.0227	21.3698		4.0323	3.55574	6.16025
	A	Q842.d12	0.03938	0.01006	0.01374	0.02761		3.91451	2.86608	1.42629		< 3	C	ConC	0.00272667	0.00097	0.00139667	0.00234333		2.811	1.95227	1.16358
	C	ZM109.4	0.01776	0.00459	0.00521	0.01276		3.86928	3.40883	1.39185			C	ZM53.12	0.00315667	0.00214	0.002115	0.00301667		1.47508	1.49251	1.04641
	C	Ce1176.A3	0.0191733	0.00502	0.00701	0.00499667		3.81939	2.73514	3.83722			C	CAP256 SU	0.001825	0.00243	0.001915	0.00262333		0.751029	0.953003	0.69568
	C	CAP63 A9	0.00618	0.001655	0.002145	0.005125		3.73414	2.88112	1.20585			C	CAP210.E8	0.00174	0.0029	0.00274	0.00274		0.6	0.635036	0.635036
	C	CAP228.51	0.02844	0.00774	0.00759	0.02124		3.67442	3.74704	1.33898			A	Q769.d22	>200	>200	>200	>200
	A	Q23.17	0.00283	0.000786	0.001174	0.00137		3.60051	2.41056	2.06569			B	THRO4156.18	>200	7.3134	80.5217	>200
	A	Q461.e2	0.0336943	0.009486	0.011752	0.012746		3.552	2.86711	2.64352			B	SC422.8	>200	>200	>200	>200
	C	CAP61 F10	0.10461	0.029675	0.036975	0.06927		3.52519	2.82921	1.51018			C	96ZM651.02	>200	>200	>200	>200
	C	1.10736e+06	0.298303	0.0850667	0.101393	0.139027		3.5067	2.94204	2.14566			C	Du172.17	>200	>200	>200	>200
	C	CAP45.G3	0.000855	0.000255	0.00073	0.000305		3.35294	1.17123	2.80328			C	ZM109.4	>200	43.101	34.1959	>200
< 3	C	Du422.01	0.028435	0.010395	0.01019	0.015925		2.73545	2.79048	1.78556				Mean (μg/mL)	17.7189	4.76446	12.6964	7.16152
	C	Du156.12	0.0121	0.00477	0.005095	0.01158		2.53669	2.37488	1.04491				Geomean (μg/mL)	0.283673	0.0907815	0.113163	0.0576398
	C	Du151.02	0.005455	0.00255	0.002735	0.004805		2.13922	1.99452	1.13528				Breadth	0.73913	0.826087	0.826087	0.73913
	C	CAP239.g3	0.018565	0.00893	0.00891	0.019675		2.07895	2.08361	0.943583
	C	CAP206.8	0.00324	0.001725	0.00124	0.00288		1.87826	2.6129	1.125
	C	ZM233.6	0.00131	0.0006875	0.0010475	0.00132		1.90545	1.2506	0.992424
	A	BG505.W6M.C2	0.00147667	0.000815	0.0012975	0.0016675		1.81186	1.13809	0.885557
	A	Q168.a2	0.00352	0.002535	0.002325	0.004325		1.38856	1.51398	0.813873
	C	ZM197.7	0.006265	0.004715	0.004125	0.006445		1.32874	1.51879	0.972071
	C	ConC	0.00096	0.0006475	0.00073	0.000835		1.48263	1.31507	1.1497
	A	Q259.d2.17	0.00722	0.00561	0.005795	0.010365		1.28699	1.2459	0.696575
	C	ZM53.12	0.001482	0.0013225	0.001905	0.00182		1.1206	0.777953	0.814286
	C	CAP210.E8	0.00192	0.00210667	0.00197	0.00246667		0.911392	0.974619	0.778378
	C	CAP256 SU	0.00142667	0.00102444	0.00121667	0.00176333		1.39262	1.1726	0.809074
	A	Q769.d22	>200	>200	>200	>200
	B	CAAN.A2	>200	>200	>200	>200
	B	RHPA.7	>200	>200	>200	>200
	B	TRO.11	>200	>200	>200	>200
	B	SC422.8	>200	>200	>200	>200
	B	REJO.67	>200	>200	>200	>200
	B	TRJO.58	>200	>200	>200	>200
	B	WITO.33	>200	>200	>200	>200
	B	QH0692.42	>200	>200	>200	>200
	B	6535.3	>200	>200	>200	>200
	C	ZM135.10a	>200	>200	>200	>200
	C	CAP88 B5	>200	>200	>200	>200
	C	CAP255.16	>200	>200	>200	>200
		Mean (μg/mL)	12.3593	2.53027	4.19928	6.42957
		Geomean (μg/mL)	0.0384274	0.0104909	0.0144831	0.0205686
		Breadth	0.74	0.74	0.74	0.74
