# Supplementary material for: IgG3 enhances neutralization potency and Fc effector function of an HIV V2-specific broadly neutralizing antibody
Source: PLoS Pathog. 2019 Dec 16;15(12):e1008064. doi: 10.1371/journal.ppat.1008064 (PMC6936867; doi:10.1371/journal.ppat.1008064)
Supplement: S2 Table — (XLSX) [file ppat.1008064.s008.xlsx]

## Sheet: Sheet1
		IgG3 fold difference from IgG1				156	157	158	159	160	161	162	163	164	165	166	167	168	169	170	171	172	173	174	175
		*01	*01m	*17		N	C	S	F	N	I	T	T	E	L	R	D	K	K	K	K	V	Y	A	L	Charge of epitope
>10	CAP256 PI	24.9	17.1657	10.6459		*	*	*	*	*	T	I	*	*	V	*	*	*	Q	*	*	E	*	*	*	2
	CAP8.6F	20.1	15.4133	6.67954		*	*	*	*	K	*	*	*	*	*	K	*	*	*	Q	*	*	*	*	*	3
	CA146.H3.3	13.6	7.46292	8.06072		*	*	*	*	*	V	P	*	*	T	*	*	*	*	*	*	*	H	*	F	3
5 - 10	ZM249.1	9.3	3.4619	3.50291		*	*	*	*	*	*	*	*	*	*	*	*	*	*	Q	*	*	*	*	*	2
	96ZM651.02	9.2	3.30768	4.30718		*	*	*	*	*	*	*	*	*	*	K	*	*	*	*	N	*	*	*	*	2
	CAP85.9	7.9	2.54413	2.44274		*	*	*	*	*	V	*	*	*	*	*	*	*	E	R	Q	E	R	*	*	0
	THRO4156.18	7.5	8.46521	5.21334		*	*	*	*	*	*	*	*	N	V	*	*	*	V	*	R	E	*	*	*	3
	CAP84.32	6.1	4.67756	2.56686		*	*	T	*	*	T	*	*	*	I	*	*	R	*	Q	N	A	F	*	*	1
	AC10.29	5.8	2.91683	4.23299		*	*	*	*	*	*	*	*	N	M	*	*	*	M	Q	*	Q	*	*	*	2
	PVO.04	5.7	0.733399	1.04705		*	*	*	*	*	V	*	*	D	I	*	*	R	M	Q	*	*	*	*	*	1
3 - 5	CAP244.D3	4.4	2.78667	1.17052		*	*	*	Y	*	S	*	*	*	*	W	*	*	*	Q	*	E	*	*	*	1
	Du172.17	4	3.55574	6.16025		*	*	*	*	*	T	*	*	*	I	T	*	*	*	*	*	E	*	*	*	2
	Q842.d12	3.9	2.86608	1.42629		*	*	*	*	*	M	*	*	*	*	*	*	*	R	Q	*	*	*	S	*	2
	ZM109.4	3.9	3.40883	1.39185		H	*	*	*	*	*	*	*	D	V	K	*	R	*	Q	*	*	N	*	T	2
	Ce1176.A3	3.8	2.73514	3.83722		*	*	*	*	*	A	*	*	*	I	K	*	*	*	*	N	E	*	*	*	2
	CAP63 A9	3.7	2.88112	1.20585		*	*	*	*	*	T	*	*	*	*	*	*	*	*	Q	*	*	*	*	*	2
	CAP228.51	3.7	3.74704	1.33898		*	*	*	*	*	T	*	*	*	I	*	*	*	*	Q	N	*	*	*	*	1
	Q23.17	3.6	2.41056	2.06569		*	*	*	*	*	M	*	*	*	*	*	*	*	R	Q	*	*	*	S	*	2
	Q461.e2	3.6	2.86711	2.64352		*	*	*	*	*	*	*	*	*	*	*	*	*	*	Q	*	*	*	S	*	2
	CAP61 F10	3.5	2.82921	1.51018		*	*	*	*	*	T	*	*	*	I	*	*	*	*	Q	Q	A	*	*	*	1
	1.10736e+06	3.5	2.94204	2.14566		*	*	*	*	*	*	*	*	*	I	*	*	*	V	R	*	A	*	*	*	2
	CAP45.G3	3.4	1.17123	2.80328		*	*	*	*	*	*	*	*	*	*	*	*	*	*	Q	*	A	*	*	*	2
< 3	Du422.01	2.7	2.79048	1.78556		*	*	*	*	*	T	*	*	*	*	*	*	*	*	Q	*	*	*	*	*	2
	Du156.12	2.5	2.37488	1.04491		*	*	*	*	*	T	*	*	*	*	*	*	*	*	Q	*	*	*	*	*	2
	Du151.02	2.1	1.99452	1.13528		*	*	*	*	*	T	*	*	*	I	*	*	R	*	Q	*	A	*	*	*	2
	CAP239.g3	2.1	2.08361	0.943583		S	*	*	*	*	*	*	*	*	*	*	*	*	*	Q	*	*	N	*	*	2
	CAP206.8	1.9	2.6129	1.125		I	*	*	*	*	M	*	*	*	*	*	*	*	*	R	*	*	N	V	*	3
	ZM233.6	1.9	1.2506	0.992424		*	*	*	*	*	T	*	*	*	I	*	*	*	*	Q	Q	*	*	*	*	1
	BG505.W6M.C2	1.8	1.13809	0.885557		*	*	*	*	*	*	M	*	*	*	*	*	*	*	Q	*	*	*	S	*	2
	Q168.a2	1.5	1.51398	0.813873		*	*	*	*	*	*	*	*	*	*	*	*	*	*	*	*	*	*	*	*	3
	ZM197.7	1.4	1.51879	0.972071		*	*	*	*	*	*	*	*	*	*	*	*	*	R	Q	*	*	*	S	*	2
	ConC	1.4	1.31507	1.1497		*	*	*	*	*	A	*	*	*	*	*	*	*	*	*	*	E	*	*	*	3
	Q259.d2.17	1.3	1.2459	0.696575		*	*	*	*	*	*	*	*	*	*	*	*	*	*	Q	*	*	H	S	*	2
	ZM53.12	1.3	0.777953	0.814286		D	*	T	*	*	*	*	*	*	V	*	*	R	*	T	*	Q	R	*	*	2
	CAP210.E8	1.1	0.974619	0.778378		*	*	*	*	*	A	*	*	*	*	*	*	*	*	*	Q	*	*	*	*	2
	CAP256 SU	0.9	1.1726	0.809074		I	*	*	*	*	A	*	*	*	*	*	*	*	*	*	*	E	*	*	*	3
																										Positive charge gain
																										Negative charge gain
																										Charge lost
																										Polarity change
																										Potential N linked glycan
