# Supplementary material for: IgG3 enhances neutralization potency and Fc effector function of an HIV V2-specific broadly neutralizing antibody
Source: PLoS Pathog. 2019 Dec 16;15(12):e1008064. doi: 10.1371/journal.ppat.1008064 (PMC6936867; doi:10.1371/journal.ppat.1008064)
Supplement: S3 Table — (XLSX) [file ppat.1008064.s009.xlsx]

## Sheet: Sheet1
		IC50 in μg/ml					Fold difference from IgG
		IgG1	IgG3*01	IgG3*01m	IgG3*17		IgG3*01	IgG3*01m	IgG3*17
CAP256_PI	WT	1.21178	0.0487167	0.0705933	0.113827		24.8741	17.1657	10.6459
	N160 KI	0.02256	0.0167033	0.01594	0.0276133		1.35063	1.41531	0.816997
CA146.H3.3	WT	0.0207967	0.00153	0.00278667	0.00258		13.5926	7.46292	8.06072
	N160 KI	0.00102	0.00062	0.00066	0.00112		1.64516	1.54545	0.910714
CAP8.6F	WT	0.135483	0.00674667	0.00879	0.0202833		20.0815	15.4133	6.67954
	N160 KI	0.001885	0.00065	0.00085	0.001525		2.9	2.21765	1.23607
CAP256_SU	WT	0.00142667	0.00102444	0.00121667	0.00176333		1.39262	1.1726	0.809074
	N160 KO	0.000443333	0.000353333	0.00036	0.000486667		1.25472	1.23148	0.910959
