# Supplementary material for: IgG3 enhances neutralization potency and Fc effector function of an HIV V2-specific broadly neutralizing antibody
Source: PLoS Pathog. 2019 Dec 16;15(12):e1008064. doi: 10.1371/journal.ppat.1008064 (PMC6936867; doi:10.1371/journal.ppat.1008064)
Supplement: S4 Table — (XLSX) [file ppat.1008064.s010.xlsx]

## Sheet: Sheet1
	CAP256.25
	IC50 in μg/ml
	IgG1	IgG3*01	IgG3*01m	IgG3*17	IgG1	IgG1	IgG3*01m	IgG3*01m	IgG3*17	IgG3*17
					IgG3*01m hinge	IgG3*17 hinge	IgG1 hinge	IgG3*17 hinge	IgG1 hinge	IgG3*01m hinge
CAP256 PI	0.81058	0.032585	0.05932	0.089455	0.06078	0.03743	0.33204	0.02509	0.289345	0.011855
CA146.H3.3	0.01722	0.001315	0.003125	0.00206	0.00481	0.00485	0.01225	0.00217	0.022495	0.022535
CAP8.6F	0.1354	0.005165	0.007765	0.031655	0.00847	0.03173	0.1546	0.010585	0.3371	0.015735
96ZM651.02	0.965375	0.133795	0.20414	0.15999	0.15174	0.279	0.678175	0.13416	1.24462	0.149475
CAP84.32	0.16028	0.02564	0.05043	0.05817	0.04703	0.03986	0.08162	0.02987	0.261915	0.0315
Q259.d2.17	0.01499	0.00358	0.00394	0.00709	0.00501	0.0143	0.00614	0.002575	0.0079	0.00492
THRO4156.18	9.89028	1.29075	0.97729	2.55	1.37	2.98	6.94439	2.195	8.61966	1.65184
ZM249.1	0.003325	0.00068	0.00072	0.00154	0.00331	0.01815	0.00116	0.00071	0.00291	0.00266
CAP256 SU	0.00066	0.000535	0.000575	0.00098	0.0013	0.002895	0.000305	0.000535	0.000705	0.001095
Mean (mg/ml)	1.49968	0.186689	0.163341	0.362495	0.206394	0.425665	1.0263	0.30002	1.34824	0.236315
Geomean (mg/ml)	0.13959	0.0148662	0.0212182	0.0332987	0.0282135	0.0515081	0.0802587	0.0176146	0.139294	0.028439
		CAP256.25
		Fold difference from IgG1
		IgG3*01	IgG3*01m	IgG3*17	IgG1	IgG1	IgG3*01m	IgG3*01m	IgG3*17	IgG3*17
					IgG3*01m hinge	IgG3*17 hinge	IgG1 hinge	IgG3*17 hinge	IgG1 hinge	IgG3*01m hinge
	CAP256 PI	24.8759	13.6645	9.06132	13.3363	21.6559	2.44121	32.3069	2.80143	68.3745
	CA146.H3.3	13.0951	5.5104	8.35922	3.58004	3.55052	1.40571	7.93548	0.765503	0.764145
	CAP8.6F	26.2149	17.4372	4.27737	15.9858	4.26725	0.875809	12.7917	0.401661	8.60502
	96ZM651.02	7.21533	4.72899	6.03397	6.36203	3.46013	1.42349	7.1957	0.775638	6.45844
	CAP84.32	6.25117	3.17827	2.75537	3.40804	4.02107	1.96373	5.36592	0.611954	5.08825
	Q259.d2.17	4.18715	3.80457	2.11425	2.99202	1.04825	2.44137	5.82136	1.89747	3.04675
	THRO4156.18	7.66243	10.1201	3.87854	7.21919	3.31889	1.42421	4.50582	1.14741	5.98744
	ZM249.1	4.88971	4.61806	2.15909	1.00453	0.183196	2.86638	4.6831	1.14261	1.25
	CAP256 SU	1.23364	1.14783	0.673469	0.507692	0.227979	2.16393	1.23364	0.93617	0.60274
